# Supplementary material for: Intraoperative Low-Dose Methadone for Pediatric Posterior Spinal Fusion: A Single-Center Retrospective Cohort Study
Source: Children (Basel). 2026 Mar 13;13(3):400. doi: 10.3390/children13030400 (PMC13025091; doi:10.3390/children13030400)
Supplement: Supplementary file 1 [file children-13-00400-s001.zip]

Archive with 1 entries (1 files):
- children-4143650-supplementary.pdf
